# Supplementary material for: Usability of Immortalized Porcine Kidney Macrophage Cultures for the Isolation of ASFV without Affecting Virulence
Source: Viruses. 2022 Aug 16;14(8):1794. doi: 10.3390/v14081794 (PMC9414656; doi:10.3390/v14081794)
Supplement: Supplementary file 1 [file viruses-14-01794-s001.zip]

Archive with 1 entries (1 files):
- viruses-1797680-supplementary.pdf
